# Supplementary material for: Substitutions in the Glycogenin-1 Gene Are Associated with the Evolution of Endothermy in Sharks and Tunas
Source: Genome Biol Evol. 2016 Sep 10;8(9):3011–21. doi: 10.1093/gbe/evw211 (PMC5630876; doi:10.1093/gbe/evw211)
Supplement: Supplementary Data [file evw211_Supplementary_Data.zip]

Archive with 1 entries (1 files):
- Supplementary.docx
